# Supplementary material for: Stromal score as a prognostic factor in primary gastric cancer and close association with tumor immune microenvironment
Source: Cancer Med. 2020 May 20;9(14):4980–90. doi: 10.1002/cam4.2801 (PMC7367639; doi:10.1002/cam4.2801)
Supplement: Supplementary file 3 [file CAM4-9-4980-s003.xls]

## Sheet: S3
ID	Description	setSize	enrichmentScore	NES	pvalue	p.adjust	qvalues	rank	leading_edge	core_enrichment
GO_ANATOMICAL_STRUCTURE_FORMATION_INVOLVED_IN_MORPHOGENESIS	GO_ANATOMICAL_STRUCTURE_FORMATION_INVOLVED_IN_MORPHOGENESIS	619	-0.415097	-1.83771	0.000999001	0.00181795	0.000707008	2819	tags=38%	list=21%	signal=32%	4205/2321/7046/6608/1012/79971/51762/51314/57045/10370/144535/84465/64344/8646/221935/5727/146057/23129/2004/83854/1959/51761/29767/51176/2625/2623/57007/54345/30845/79659/10683/7059/4017/10439/4856/60675/4318/84525/79625/90/54538/4323/5567/7052/4854/5787
GO_BIOLOGICAL_ADHESION	GO_BIOLOGICAL_ADHESION	711	-0.53896	-2.39025	0.000999001	0.00181795	0.000707008	2700	tags=53%	list=20%	signal=45%	84034/2015/395/221935/3913/23396/23037/89858/7293/79834/6696/6777/56124/3383/10893/51176/2625/972/56145/26191/2623/10666/57007/83706/7059/1311/6793/2534/4017/50509/4856/8740/50943/10319/57526/8578/7414/8470/8745/2207/5880/10417/6376/3458/80781/11122/1441/
GO_CELL_DEVELOPMENT	GO_CELL_DEVELOPMENT	875	-0.422613	-1.88053	0.000999001	0.00181795	0.000707008	3117	tags=40%	list=23%	signal=33%	6497/10461/3912/25/26524/604/57463/1489/3915/7474/27185/2034/864/375190/6710/84159/7048/3685/6939/9706/1808/23493/6507/23543/639/1608/342035/6443/107/8382/2828/7436/4205/1191/8324/183/7046/353116/6608/6196/51062/3913/23129/64843/5305/1949/79834/1776/50944
GO_CELL_MOTILITY	GO_CELL_MOTILITY	555	-0.422448	-1.86934	0.000999001	0.00181795	0.000707008	2837	tags=44%	list=21%	signal=36%	8600/8613/146206/2621/2321/5327/7046/6608/1012/51314/4312/144535/5295/23396/23129/90627/6846/79834/6777/11189/5144/54437/3383/51176/2625/972/7056/54345/7026/51744/2534/4017/4856/4318/79625/81610/90/4323/2697/623/54210/4286/92737/8470/2207/3577/3791/1910/8
GO_CELL_PROJECTION_ORGANIZATION	GO_CELL_PROJECTION_ORGANIZATION	543	-0.399275	-1.76624	0.000999001	0.00181795	0.000707008	2942	tags=35%	list=22%	signal=28%	1808/23543/2245/342035/107/8382/7436/4205/1191/1012/51762/51314/144535/51062/3913/146057/23129/64843/1949/50944/54437/1959/51761/2625/80303/9253/2331/3977/30845/1400/79659/9315/348/2534/8609/2697/89846/658/7832/8578/7414/116443/10129/5880/10417/57545/1005
GO_CELLULAR_COMPONENT_MORPHOGENESIS	GO_CELLULAR_COMPONENT_MORPHOGENESIS	546	-0.457929	-2.02545	0.000999001	0.00181795	0.000707008	3117	tags=43%	list=23%	signal=35%	10461/3912/25/26524/604/57463/3915/7474/27185/54434/6710/3685/6939/9706/1808/23493/6507/23543/107/8382/7436/4205/1191/8324/7046/353116/6608/51762/51314/144535/51062/3913/146057/23129/64843/1949/79834/50944/3988/54437/1959/51761/29767/51176/2625/9253/84695
GO_CELLULAR_RESPONSE_TO_ENDOGENOUS_STIMULUS	GO_CELLULAR_RESPONSE_TO_ENDOGENOUS_STIMULUS	617	-0.402047	-1.7801	0.000999001	0.00181795	0.000707008	3292	tags=39%	list=25%	signal=31%	5915/3688/1954/6092/28999/8850/2241/2549/2822/659/2889/3340/5352/10392/150094/975/6497/25/26524/2784/7474/57658/5228/54434/1958/7048/358/5021/7071/23543/5734/2852/107/2946/554/6776/9495/7436/6622/231/183/7791/7046/1514/1012/57045/3752/5295/8646/54328/3709
GO_CELLULAR_RESPONSE_TO_ORGANIC_SUBSTANCE	GO_CELLULAR_RESPONSE_TO_ORGANIC_SUBSTANCE	1163	-0.396724	-1.76582	0.000999001	0.00181795	0.000707008	3295	tags=39%	list=25%	signal=32%	355/5915/3688/1954/6092/1613/28999/9180/8850/3561/2241/3399/2549/2822/659/2889/3340/3434/5352/10392/150094/91543/116379/975/6372/64764/2634/6497/25/26524/2784/9021/958/285533/7474/57658/5228/54434/1958/117854/7048/358/5021/7071/249/3123/23543/94241/5734/2
GO_DEFENSE_RESPONSE	GO_DEFENSE_RESPONSE	743	-0.459738	-2.04182	0.000999001	0.00181795	0.000707008	2720	tags=44%	list=20%	signal=37%	9437/25939/9308/8807/7128/7293/28526/7097/6846/6696/6777/3988/3383/2625/943/972/5724/57007/51306/51744/2534/56925/10663/60675/3122/90/5551/2697/623/54210/3119/658/4261/58484/5320/3115/4688/60489/2207/3577/10417/5648/6376/7177/6348/10125/3458/3594/1441/808
GO_HOMEOSTATIC_PROCESS	GO_HOMEOSTATIC_PROCESS	839	-0.314257	-1.39638	0.000999001	0.00181795	0.000707008	2930	tags=30%	list=22%	signal=25%	23075/799/79770/5734/8029/2852/8989/107/64784/554/154/8600/10803/146206/1435/6622/8529/2621/231/183/6608/51314/5295/2323/5727/5621/7128/3709/6777/3988/9900/3383/2625/115/2623/356/348/3792/3757/4856/8740/60675/25769/50943/6560/2697/623/3101/5567/7052/4688/
GO_IMMUNE_RESPONSE	GO_IMMUNE_RESPONSE	684	-0.506881	-2.24842	0.000999001	0.00181795	0.000707008	2837	tags=51%	list=21%	signal=42%	8600/10803/1435/1191/4853/6622/2621/126259/1514/3428/3433/27074/3002/25939/9308/2015/8807/7293/28526/7097/6846/683/7294/28876/3383/51176/2625/943/972/5724/356/4242/51744/2534/8740/3122/50943/5008/5551/3109/54210/3119/4261/58484/3115/4688/1118/60489/2207/1
GO_IMMUNE_SYSTEM_PROCESS	GO_IMMUNE_SYSTEM_PROCESS	1269	-0.458876	-2.04268	0.000999001	0.00181795	0.000707008	3114	tags=45%	list=23%	signal=38%	2634/10272/10461/135228/25/3635/3140/604/54861/272/51279/958/7474/23228/6237/2034/864/115827/8993/2242/1958/7048/3685/3797/6304/54/3123/23075/8530/1540/90952/5734/2852/340061/64784/6349/8600/10803/146206/9644/1435/1191/4853/8324/28962/6622/2621/2321/12625
GO_INTRACELLULAR_SIGNAL_TRANSDUCTION	GO_INTRACELLULAR_SIGNAL_TRANSDUCTION	1017	-0.381235	-1.69758	0.000999001	0.00181795	0.000707008	3417	tags=38%	list=26%	signal=30%	55824/3667/3756/25759/1906/23031/238/9411/9759/8831/10962/9020/10123/5962/266747/472/3162/1827/246329/64393/22821/85329/4846/255426/92591/81537/1613/65018/3561/2241/2549/55704/2889/3340/10156/2771/10392/150094/26471/51560/10981/10461/25/26524/3635/604/548
GO_LOCOMOTION	GO_LOCOMOTION	728	-0.443524	-1.96922	0.000999001	0.00181795	0.000707008	2837	tags=45%	list=21%	signal=38%	8600/10803/8613/146206/2621/2321/5327/7046/6608/1012/27074/51314/4312/144535/5295/3913/23396/7293/23129/64843/6036/90627/6846/1949/79834/6777/11189/5144/54437/1959/3383/51176/2625/972/7056/5724/57007/54345/2331/1400/7026/51744/2534/4017/4856/10663/60675/4
GO_MOVEMENT_OF_CELL_OR_SUBCELLULAR_COMPONENT	GO_MOVEMENT_OF_CELL_OR_SUBCELLULAR_COMPONENT	838	-0.420521	-1.86881	0.000999001	0.00181795	0.000707008	2837	tags=41%	list=21%	signal=34%	8600/8613/146206/4650/4635/2621/2321/5327/7046/6608/1012/51314/4312/144535/5295/3913/23396/23129/64843/90627/6846/1949/79834/6777/11189/5144/54437/1959/3383/51176/2625/972/7056/54345/2331/1400/79659/7026/51744/2534/4017/3757/4856/4318/79625/81610/90/4323/
GO_NEGATIVE_REGULATION_OF_CELL_COMMUNICATION	GO_NEGATIVE_REGULATION_OF_CELL_COMMUNICATION	747	-0.399562	-1.77409	0.000999001	0.00181795	0.000707008	3111	tags=37%	list=23%	signal=30%	10272/135228/23072/25/26524/3635/604/115265/9021/22900/6609/23432/134/7474/23228/1958/7048/3685/2550/23493/8682/1540/639/9132/2770/1845/153222/2852/6004/2946/8382/64784/154/6529/64101/1191/6622/220441/2621/183/7046/112464/114990/51314/57045/22881/4772/864
GO_NEGATIVE_REGULATION_OF_CELL_DEATH	GO_NEGATIVE_REGULATION_OF_CELL_DEATH	555	-0.347377	-1.53715	0.000999001	0.00181795	0.000707008	2807	tags=30%	list=21%	signal=25%	4853/6622/2621/56159/7046/6608/27074/25816/51314/10370/5295/2323/5621/7128/5583/6777/3383/51176/2625/972/2623/356/57007/3977/348/1311/2534/4856/8740/60675/4318/597/79625/90/65267/79658/7832/58484/11040/375298/2207/3791/1910/6376/857/130497/6352/5133/7076/
GO_NEGATIVE_REGULATION_OF_MULTICELLULAR_ORGANISMAL_PROCESS	GO_NEGATIVE_REGULATION_OF_MULTICELLULAR_ORGANISMAL_PROCESS	630	-0.438556	-1.94181	0.000999001	0.00181795	0.000707008	2800	tags=42%	list=21%	signal=35%	5021/9706/54/3123/23493/1540/5734/2828/554/154/8324/2621/183/5327/7046/6608/114990/57045/5295/9308/8646/5727/5621/7128/54328/64843/90627/6696/6777/5144/54437/51176/2625/972/7056/26191/2623/356/1400/348/10683/7026/23240/4856/11173/50943/65267/2697/5567/485
GO_NEGATIVE_REGULATION_OF_RESPONSE_TO_STIMULUS	GO_NEGATIVE_REGULATION_OF_RESPONSE_TO_STIMULUS	847	-0.378724	-1.68338	0.000999001	0.00181795	0.000707008	3533	tags=41%	list=26%	signal=32%	5660/10114/57561/2633/2308/2869/5167/5155/8651/7133/5627/54910/10512/11221/6615/9719/65997/3667/246330/118788/1906/54567/23098/8831/472/3162/22821/4846/355/10252/3688/6092/65018/2241/5523/2889/9096/3434/10156/116379/10500/6497/10272/135228/23072/25/26524/
GO_NEUROGENESIS	GO_NEUROGENESIS	853	-0.411475	-1.82987	0.000999001	0.00181795	0.000707008	3292	tags=42%	list=25%	signal=34%	5915/3688/1954/4134/6092/1613/84376/28999/8850/8925/5523/3399/4133/55740/55704/659/2889/4978/10500/6497/3912/25/604/57463/51286/1489/7474/27185/89796/54434/864/2242/6710/9706/1808/23493/6616/51393/6507/23543/639/1608/342035/2852/107/9495/7436/50804/8613/4
GO_POSITIVE_REGULATION_OF_BIOSYNTHETIC_PROCESS	GO_POSITIVE_REGULATION_OF_BIOSYNTHETIC_PROCESS	1101	-0.298209	-1.32806	0.000999001	0.00181795	0.000707008	3041	tags=28%	list=23%	signal=24%	3234/7008/7474/2034/57658/23085/864/1958/84159/3208/4659/799/4784/23493/94241/5734/2852/340061/107/4782/64784/554/154/9495/8600/80034/8613/4205/1191/8324/6622/183/7046/3428/6608/1012/123264/10370/25849/7003/5295/64344/4772/2323/5727/5583/7097/2004/6777/72
GO_POSITIVE_REGULATION_OF_CATALYTIC_ACTIVITY	GO_POSITIVE_REGULATION_OF_CATALYTIC_ACTIVITY	979	-0.351105	-1.56259	0.000999001	0.00181795	0.000707008	3057	tags=33%	list=23%	signal=27%	958/22900/116986/134/7474/112574/56911/9265/2760/57480/100271715/6710/55296/7048/64857/3208/4649/4326/4659/6494/799/8682/9647/2245/2852/6004/107/554/9815/6349/154/9495/23102/8600/7436/1435/1191/4650/6622/4635/2621/2321/183/7046/3428/27141/84144/23216/2578
GO_POSITIVE_REGULATION_OF_CELL_COMMUNICATION	GO_POSITIVE_REGULATION_OF_CELL_COMMUNICATION	990	-0.371222	-1.65156	0.000999001	0.00181795	0.000707008	2937	tags=34%	list=22%	signal=29%	3123/2550/8682/6616/6507/1540/94241/5734/153222/2852/2946/6349/154/9495/8600/64084/1435/1191/4853/8324/6622/2621/231/2321/183/7046/112464/27141/6608/1012/79971/51762/57045/10370/3002/112755/5295/22881/395/7293/5583/5305/7097/6846/50944/7294/3383/29767/262
GO_POSITIVE_REGULATION_OF_CELLULAR_COMPONENT_ORGANIZATION	GO_POSITIVE_REGULATION_OF_CELLULAR_COMPONENT_ORGANIZATION	748	-0.341975	-1.51835	0.000999001	0.00181795	0.000707008	2984	tags=31%	list=22%	signal=25%	7048/3208/3685/5021/9746/23075/51393/9647/2852/286/154/9495/7436/146206/64084/1191/6622/2621/183/7046/27141/51762/123264/4312/3002/5295/2323/5305/6036/50944/51761/3383/51176/2625/9253/348/2534/23433/57554/10439/8740/4318/79625/50943/65267/4286/8578/91663/
GO_POSITIVE_REGULATION_OF_DEVELOPMENTAL_PROCESS	GO_POSITIVE_REGULATION_OF_DEVELOPMENTAL_PROCESS	707	-0.453039	-2.00943	0.000999001	0.00181795	0.000707008	3092	tags=45%	list=23%	signal=36%	3635/604/147372/57463/56999/9021/958/7474/6237/27185/5228/2242/1958/7048/358/5021/7071/9746/23493/51393/639/5734/2852/9398/154/9495/8600/7436/146206/4205/64084/1435/1191/2621/2321/183/126259/6608/10370/9308/2323/5727/7128/5583/6777/50944/51761/51176/2625/
GO_POSITIVE_REGULATION_OF_HYDROLASE_ACTIVITY	GO_POSITIVE_REGULATION_OF_HYDROLASE_ACTIVITY	578	-0.394309	-1.74501	0.000999001	0.00181795	0.000707008	3423	tags=43%	list=26%	signal=33%	9639/3667/3092/25759/9411/8831/6764/266747/57589/26092/22821/79822/255426/6355/355/3688/65018/3633/3561/8925/2822/2889/10156/55616/10392/53358/958/22900/116986/7474/112574/9265/2760/57480/100271715/6710/55296/64857/3208/4649/4659/6494/799/9647/2245/2852/6
GO_POSITIVE_REGULATION_OF_IMMUNE_SYSTEM_PROCESS	GO_POSITIVE_REGULATION_OF_IMMUNE_SYSTEM_PROCESS	595	-0.528257	-2.33982	0.000999001	0.00181795	0.000707008	2987	tags=50%	list=22%	signal=41%	2242/117854/7048/7071/3123/23075/1540/639/5734/340061/9398/8600/146206/1435/1191/2621/126259/1514/3428/5295/9308/2323/7128/7293/5583/28526/7097/1949/6777/683/7294/5144/28876/3383/83483/51176/2625/972/26191/2623/5724/10666/51744/2534/8740/3122/50943/4323/3
GO_POSITIVE_REGULATION_OF_INTRACELLULAR_SIGNAL_TRANSDUCTION	GO_POSITIVE_REGULATION_OF_INTRACELLULAR_SIGNAL_TRANSDUCTION	557	-0.395426	-1.74985	0.000999001	0.00181795	0.000707008	2885	tags=37%	list=22%	signal=31%	2852/2946/6349/154/9495/8600/1435/1191/4853/8324/2621/231/2321/183/7046/112464/1012/79971/22881/7293/7097/6846/3383/2625/972/26191/356/57007/2534/4616/8740/60675/5008/2697/5320/11040/114897/3791/6376/6348/10125/3458/857/3486/80833/7042/56034/6352/10346/27
GO_POSITIVE_REGULATION_OF_MOLECULAR_FUNCTION	GO_POSITIVE_REGULATION_OF_MOLECULAR_FUNCTION	1151	-0.35171	-1.56561	0.000999001	0.00181795	0.000707008	3057	tags=33%	list=23%	signal=28%	958/22900/116986/134/7474/23228/112574/56911/9265/2760/57480/23085/100271715/6710/84159/55296/117854/7048/64857/3208/4649/4326/4659/6494/799/8682/9647/2245/2852/6004/340061/107/2946/64784/554/9815/6349/154/9495/23102/8600/7436/8613/1435/1191/4650/6622/463
GO_POSITIVE_REGULATION_OF_MULTICELLULAR_ORGANISMAL_PROCESS	GO_POSITIVE_REGULATION_OF_MULTICELLULAR_ORGANISMAL_PROCESS	880	-0.463352	-2.06171	0.000999001	0.00181795	0.000707008	3092	tags=46%	list=23%	signal=38%	3635/604/147372/57463/958/22900/7474/6237/27185/5228/2242/1958/117854/7048/358/5021/7071/9746/23493/51393/639/9647/5734/2852/340061/554/9398/154/6776/9495/8600/7436/8613/146206/64084/1435/1191/2621/2321/183/126259/3428/6608/51762/10370/5295/9308/2323/5727
GO_POSITIVE_REGULATION_OF_PHOSPHORUS_METABOLIC_PROCESS	GO_POSITIVE_REGULATION_OF_PHOSPHORUS_METABOLIC_PROCESS	634	-0.434962	-1.92612	0.000999001	0.00181795	0.000707008	3201	tags=44%	list=24%	signal=35%	2822/55704/659/2889/2771/10392/23568/49/975/25/1489/9021/958/6609/23432/134/7474/56911/117854/7048/3208/4659/799/8682/5734/2852/107/554/6349/154/9495/8600/7436/8613/1435/1191/8324/6622/2621/2321/183/7046/112464/22881/2323/7293/6846/3383/115/972/26191/2623
GO_POSITIVE_REGULATION_OF_PROTEIN_METABOLIC_PROCESS	GO_POSITIVE_REGULATION_OF_PROTEIN_METABOLIC_PROCESS	962	-0.337942	-1.50353	0.000999001	0.00181795	0.000707008	2871	tags=33%	list=21%	signal=28%	2549/2822/55704/659/2889/2771/10392/23568/975/26471/25/604/147372/1489/9021/958/22900/6609/134/7474/27185/56911/83593/117854/7048/4659/8682/9647/5734/153222/2852/107/554/6349/154/9495/8600/7436/8613/1435/1191/8324/6622/2621/2321/183/7046/112464/3428/27141
GO_POSITIVE_REGULATION_OF_PROTEIN_MODIFICATION_PROCESS	GO_POSITIVE_REGULATION_OF_PROTEIN_MODIFICATION_PROCESS	726	-0.366016	-1.62501	0.000999001	0.00181795	0.000707008	3201	tags=36%	list=24%	signal=29%	2822/55704/659/2889/2771/10392/23568/975/26471/25/604/1489/9021/958/6609/134/7474/27185/56911/83593/117854/7048/4659/8682/5734/2852/107/554/6349/154/9495/8600/7436/8613/1435/1191/8324/6622/2621/2321/183/7046/112464/123264/22881/2323/7293/6846/3383/2625/11
GO_POSITIVE_REGULATION_OF_RESPONSE_TO_STIMULUS	GO_POSITIVE_REGULATION_OF_RESPONSE_TO_STIMULUS	1267	-0.436676	-1.9436	0.000999001	0.00181795	0.000707008	2837	tags=39%	list=21%	signal=34%	154/9495/8600/8613/146206/1435/1191/4853/8324/6622/2621/231/2321/183/7046/112464/1514/3428/27141/6608/1012/79971/57045/10370/3002/112755/5295/22881/395/7128/7293/5583/28526/5305/7097/6846/6777/50944/7294/5144/28876/3383/29767/2625/972/7056/26191/5724/1066
GO_POSITIVE_REGULATION_OF_TRANSPORT	GO_POSITIVE_REGULATION_OF_TRANSPORT	589	-0.390621	-1.73019	0.000999001	0.00181795	0.000707008	2978	tags=37%	list=22%	signal=30%	117854/358/3208/3685/5021/1808/3123/2550/51393/5734/153222/2852/340061/2946/154/9495/8600/6529/146206/3746/6622/8529/2621/183/7046/6608/79971/51762/123264/3002/112755/5295/5727/2916/7293/7097/6036/51761/2625/26191/5724/348/51744/23433/3757/8740/65267/2697
GO_PROTEIN_PHOSPHORYLATION	GO_PROTEIN_PHOSPHORYLATION	634	-0.311661	-1.38011	0.000999001	0.00181795	0.000707008	3436	tags=33%	list=26%	signal=26%	11221/3667/3756/55589/25759/23031/238/8831/9020/472/22821/6355/1613/65018/3561/2241/2549/659/3340/10156/10392/150094/5260/10461/25/26524/54861/53358/7474/56911/23085/864/2242/85443/6710/5582/7048/3685/5021/9706/8682/9262/5734/6776/8600/4205/4919/2621/2321
GO_REGULATION_OF_ANATOMICAL_STRUCTURE_MORPHOGENESIS	GO_REGULATION_OF_ANATOMICAL_STRUCTURE_MORPHOGENESIS	650	-0.438148	-1.94221	0.000999001	0.00181795	0.000707008	3032	tags=42%	list=23%	signal=34%	6237/27185/5228/54434/2242/55296/7048/358/9706/1808/23493/51393/1540/2245/5734/2828/154/9495/23102/1435/8324/4919/2321/183/126259/7046/6608/114990/10370/23216/22881/2323/146057/7128/23129/90627/6696/54437/3383/51176/2625/9253/356/2331/348/3792/2534/23433/
GO_REGULATION_OF_CELL_DEATH	GO_REGULATION_OF_CELL_DEATH	951	-0.333922	-1.48521	0.000999001	0.00181795	0.000707008	3111	tags=32%	list=23%	signal=26%	6497/8462/10461/25/26524/3635/604/9021/958/22900/116986/6609/134/7474/1958/5582/64857/358/3685/23493/8682/9262/1540/94241/9647/2245/2852/8382/154/80034/1191/4853/6622/2621/56159/183/7046/353116/27141/6608/3433/27074/25816/51314/10370/3002/6196/5295/2323/5
GO_REGULATION_OF_CELL_DIFFERENTIATION	GO_REGULATION_OF_CELL_DIFFERENTIATION	933	-0.426716	-1.89801	0.000999001	0.00181795	0.000707008	2992	tags=41%	list=22%	signal=34%	864/8993/2242/117854/7048/3685/7071/4659/9706/1808/23493/6616/51393/1540/23543/639/5734/2852/9398/9495/8600/7436/146206/4205/1435/1191/8324/2621/183/9806/7046/6608/114990/57045/5295/9308/8646/221935/2323/5727/54328/5583/23129/64843/6696/6777/50944/54437/5
GO_REGULATION_OF_CELL_PROLIFERATION	GO_REGULATION_OF_CELL_PROLIFERATION	969	-0.389155	-1.73161	0.000999001	0.00181795	0.000707008	3132	tags=39%	list=23%	signal=32%	6372/26471/6497/8462/135228/3912/25/3635/604/51286/1489/958/3915/134/7474/27185/5228/864/2242/1958/83593/7048/358/3685/7071/3123/2550/23493/51393/23543/94241/55214/639/5734/2852/554/6349/154/6776/146206/1435/1191/4853/8324/2621/231/2321/183/126259/7046/66
GO_REGULATION_OF_CELLULAR_LOCALIZATION	GO_REGULATION_OF_CELLULAR_LOCALIZATION	802	-0.385496	-1.71434	0.000999001	0.00181795	0.000707008	2989	tags=34%	list=22%	signal=28%	126567/2242/83593/5413/117854/3208/5021/4659/1808/3123/2550/6616/1540/3790/5734/126306/153222/2852/340061/2946/9495/8600/146206/8324/6622/2621/183/7046/6608/79971/51762/123264/3002/6861/112755/5295/5066/7293/3709/7097/6036/254263/5144/2625/26191/5724/5174
GO_REGULATION_OF_HYDROLASE_ACTIVITY	GO_REGULATION_OF_HYDROLASE_ACTIVITY	823	-0.347946	-1.54723	0.000999001	0.00181795	0.000707008	3423	tags=39%	list=26%	signal=31%	9639/3667/3092/25759/9411/8831/6764/5962/266747/5274/57589/26092/22821/79822/4846/255426/6355/355/10252/3688/65018/3633/3561/8925/5523/2822/2889/3434/10156/55616/10392/135228/25/604/53358/958/22900/116986/7474/112574/9265/2760/57480/100271715/6710/55296/6
GO_REGULATION_OF_IMMUNE_RESPONSE	GO_REGULATION_OF_IMMUNE_RESPONSE	571	-0.511363	-2.2623	0.000999001	0.00181795	0.000707008	2716	tags=46%	list=20%	signal=38%	5295/25939/4772/5621/7128/5583/28526/7097/6777/7294/5144/28876/3383/2625/972/26191/5724/10666/51348/2534/3122/50943/3109/54210/5567/3119/2672/58484/3115/2207/5880/10417/5648/10125/3458/3594/857/7042/130132/6352/50856/3493/27202/7462/2210/146722/7040/3820/
GO_REGULATION_OF_IMMUNE_SYSTEM_PROCESS	GO_REGULATION_OF_IMMUNE_SYSTEM_PROCESS	950	-0.483136	-2.14887	0.000999001	0.00181795	0.000707008	2928	tags=45%	list=22%	signal=38%	23075/6507/1540/23543/639/5734/1845/2852/340061/9398/257144/8600/146206/1435/1191/6622/2621/126259/8905/1514/3428/9437/5295/25939/9308/4772/2323/5621/7128/7293/5583/28526/7097/1949/6777/683/7294/5144/28876/3383/83483/51176/2625/972/26191/2623/5724/10666/5
GO_REGULATION_OF_INTRACELLULAR_SIGNAL_TRANSDUCTION	GO_REGULATION_OF_INTRACELLULAR_SIGNAL_TRANSDUCTION	1053	-0.381029	-1.69806	0.000999001	0.00181795	0.000707008	3065	tags=35%	list=23%	signal=30%	9021/958/22900/6609/134/7474/6237/56911/9265/57480/100271715/117854/64857/4649/6494/8682/1540/94241/2245/5734/126306/2770/1845/2852/2946/8382/64784/6349/154/9495/8600/1435/64101/1191/4650/4853/8324/220441/2621/231/2321/183/7046/112464/1012/79971/84144/513
GO_REGULATION_OF_MULTICELLULAR_ORGANISMAL_DEVELOPMENT	GO_REGULATION_OF_MULTICELLULAR_ORGANISMAL_DEVELOPMENT	1064	-0.439546	-1.9586	0.000999001	0.00181795	0.000707008	3122	tags=43%	list=23%	signal=36%	10500/6497/10272/135228/25/3635/604/147372/57463/56999/51286/958/23432/7474/6237/27185/5228/54434/8993/2242/1958/7048/358/5021/7071/4659/9706/9746/1808/23493/6616/51393/1540/23543/639/5734/2852/2828/9398/154/9495/8600/7436/146206/64084/1435/8324/4919/2621
GO_REGULATION_OF_PHOSPHORUS_METABOLIC_PROCESS	GO_REGULATION_OF_PHOSPHORUS_METABOLIC_PROCESS	1001	-0.383884	-1.70838	0.000999001	0.00181795	0.000707008	3214	tags=37%	list=24%	signal=31%	5523/2549/2822/55704/659/2889/2771/10392/23568/116379/49/975/135228/25/26524/1489/9021/958/6609/23432/134/7474/23228/6237/56911/117854/7048/3208/4659/2550/23075/799/8682/9647/5734/392617/1845/2852/107/554/6349/154/9495/8600/7436/80034/8613/1435/64101/1191
GO_REGULATION_OF_PROTEIN_LOCALIZATION	GO_REGULATION_OF_PROTEIN_LOCALIZATION	614	-0.328983	-1.45686	0.000999001	0.00181795	0.000707008	2979	tags=29%	list=22%	signal=24%	117854/3208/9746/3123/23075/6616/1540/3790/5734/153222/2852/340061/9495/146206/8324/2621/7046/6608/79971/123264/23216/3002/5295/5066/5727/5621/7293/3709/7097/6036/254263/2625/26191/51744/2534/23433/4856/8740/50943/65267/2697/26251/5880/6376/6348/10125/345
GO_REGULATION_OF_PROTEIN_MODIFICATION_PROCESS	GO_REGULATION_OF_PROTEIN_MODIFICATION_PROCESS	1089	-0.340059	-1.51442	0.000999001	0.00181795	0.000707008	3531	tags=36%	list=26%	signal=29%	5660/10114/57561/2633/2308/5167/894/5155/8651/7133/122953/54910/5148/9665/124997/5600/11221/80854/25759/1906/238/9759/7423/8831/6764/9020/472/1389/6355/355/10252/3688/23328/51191/28999/65018/8850/2241/5523/2549/2822/55704/659/2889/2771/10392/23568/116379/
GO_REGULATION_OF_RESPONSE_TO_EXTERNAL_STIMULUS	GO_REGULATION_OF_RESPONSE_TO_EXTERNAL_STIMULUS	591	-0.42288	-1.8725	0.000999001	0.00181795	0.000707008	3306	tags=44%	list=25%	signal=35%	6355/9715/23328/51191/1954/6092/65018/8110/9180/2215/659/3434/10392/116379/2054/6372/10500/135228/604/1588/9021/134/7474/8993/5582/117854/7048/54/23075/6507/639/9647/5734/2852/340061/6349/154/8600/1435/2621/183/7791/5327/8905/1012/7128/23129/5305/7097/684
GO_REGULATION_OF_RESPONSE_TO_STRESS	GO_REGULATION_OF_RESPONSE_TO_STRESS	951	-0.331937	-1.47638	0.000999001	0.00181795	0.000707008	2907	tags=30%	list=22%	signal=25%	1540/5734/1845/153222/2852/340061/8382/6349/154/8600/8613/1191/8324/6622/183/7791/5327/8905/1514/3428/51314/9437/5295/22881/25939/7128/5305/7097/6846/6696/6777/7294/2625/972/7056/26191/10666/57007/51306/348/2534/4616/4856/84525/50943/5008/2697/54210/5567/
GO_REGULATION_OF_TRANSPORT	GO_REGULATION_OF_TRANSPORT	1114	-0.392602	-1.74863	0.000999001	0.00181795	0.000707008	2989	tags=35%	list=22%	signal=30%	126567/2242/5413/5582/117854/358/3208/3685/5021/4659/1808/3123/2550/8682/6616/51393/1540/3790/3781/9132/5734/126306/153222/2852/340061/2946/554/154/9495/23102/8600/6529/146206/8324/3746/6622/8529/2621/183/7046/6608/1012/79971/51762/123264/23216/3755/27092
GO_RESPONSE_TO_ABIOTIC_STIMULUS	GO_RESPONSE_TO_ABIOTIC_STIMULUS	628	-0.356033	-1.57622	0.000999001	0.00181795	0.000707008	3061	tags=34%	list=23%	signal=27%	958/7439/134/7474/24/27185/2034/5228/1958/7048/358/3208/5021/6494/51393/6507/94241/5734/8989/2828/154/9495/7436/1191/3746/231/2321/183/5327/3428/114990/10370/5295/64344/5066/5727/2916/3709/6777/54437/51761/3383/10893/2625/943/7056/5724/2534/4017/11080/569
GO_RESPONSE_TO_ENDOGENOUS_STIMULUS	GO_RESPONSE_TO_ENDOGENOUS_STIMULUS	907	-0.398738	-1.77395	0.000999001	0.00181795	0.000707008	2993	tags=36%	list=22%	signal=30%	54434/864/1958/5582/7048/358/3208/5021/7071/249/1808/2550/799/8682/23543/5734/2770/2852/107/2946/554/154/6776/9495/7436/6529/3746/6622/231/183/7791/7046/1514/1012/57045/10370/3752/5295/5066/8646/221935/5727/7128/54328/3709/140710/6696/6777/5144/1959/3383/
GO_RESPONSE_TO_EXTERNAL_STIMULUS	GO_RESPONSE_TO_EXTERNAL_STIMULUS	1078	-0.410181	-1.82742	0.000999001	0.00181795	0.000707008	2987	tags=40%	list=22%	signal=34%	2242/10578/6710/117854/7048/358/3685/7071/6304/9706/249/6494/1808/54/3123/6507/5734/8989/340061/6349/154/8600/7436/10803/1191/3746/6622/220441/2621/2321/183/3428/3433/25939/5727/3913/23396/2916/7128/7293/28526/23129/64843/7097/6036/6846/1949/6696/6777/509
GO_RESPONSE_TO_HORMONE	GO_RESPONSE_TO_HORMONE	550	-0.374189	-1.65545	0.000999001	0.00181795	0.000707008	3007	tags=34%	list=22%	signal=27%	5228/1958/7048/358/5021/249/799/23543/5734/2770/2852/107/554/154/6776/7436/6529/231/183/1514/10370/5295/5066/5727/54328/140710/6696/6777/1959/3383/51176/2625/115/2623/5724/7026/2534/229/23433/90/4323/2697/5567/7832/8854/90226/6781/857/7042/6095/6352/19688
GO_RESPONSE_TO_LIPID	GO_RESPONSE_TO_LIPID	567	-0.399307	-1.7663	0.000999001	0.00181795	0.000707008	2972	tags=38%	list=22%	signal=31%	7048/358/5021/249/54/799/23543/5734/2770/2852/107/154/7436/6529/8324/6622/7046/6608/10370/5066/5727/7128/7293/7097/6696/6777/5144/3383/51176/2625/943/7056/26191/5724/356/7026/229/90/4323/623/2672/8854/90226/10417/1910/6781/6348/3458/857/7042/6095/130497/6
GO_RESPONSE_TO_ORGANIC_CYCLIC_COMPOUND	GO_RESPONSE_TO_ORGANIC_CYCLIC_COMPOUND	571	-0.396853	-1.7557	0.000999001	0.00181795	0.000707008	3007	tags=37%	list=22%	signal=30%	54434/1958/5582/7048/358/3208/5021/249/1808/54/2550/799/8682/23543/5734/2770/2852/8989/340061/107/2946/154/6529/6622/7046/6608/10370/5066/9308/221935/5727/3709/6696/6777/5144/3383/51176/2625/7056/5724/3977/1145/7026/229/57554/90/8973/4323/1143/5567/7832/8
GO_RESPONSE_TO_OXYGEN_CONTAINING_COMPOUND	GO_RESPONSE_TO_OXYGEN_CONTAINING_COMPOUND	880	-0.40721	-1.8119	0.000999001	0.00181795	0.000707008	2980	tags=37%	list=22%	signal=31%	117854/7048/358/3208/5021/7071/249/6494/1808/54/2550/94241/5734/2770/2852/8989/107/554/154/6776/7436/6529/8324/6622/2621/231/183/7046/6608/51314/6196/5295/5066/8807/221935/5727/7128/54328/7293/3709/7097/140710/6696/6777/5144/1959/3383/2625/943/115/7056/26
GO_SYSTEM_PROCESS	GO_SYSTEM_PROCESS	754	-0.460867	-2.04625	0.000999001	0.00181795	0.000707008	2975	tags=44%	list=22%	signal=36%	53358/2028/7439/134/24/2760/2034/5582/358/152137/5021/4649/6939/23493/6616/51393/6507/23543/9132/5734/126306/2852/8989/6004/107/2946/554/7871/154/7436/6529/8529/4635/2621/183/27092/6196/3913/5621/2916/9867/6846/50944/26018/5144/54437/1959/51761/3383/10893
GO_TISSUE_DEVELOPMENT	GO_TISSUE_DEVELOPMENT	936	-0.330931	-1.47206	0.000999001	0.00181795	0.000707008	2829	tags=34%	list=21%	signal=29%	146206/4205/1435/4853/8324/183/7046/353116/162466/6608/79971/57045/10370/84465/8646/221935/5727/3913/23129/90627/1266/6696/6777/7294/5144/54437/1959/51761/3383/51176/2625/84695/2623/54345/10683/7059/10404/7026/3792/1311/9645/4017/10439/4856/4318/81610/90/
GO_VESICLE_MEDIATED_TRANSPORT	GO_VESICLE_MEDIATED_TRANSPORT	770	-0.356561	-1.58378	0.000999001	0.00181795	0.000707008	3132	tags=33%	list=23%	signal=27%	2054/64764/51560/10461/25/56999/57182/134/112574/9265/23085/126567/5413/6710/7048/3685/3797/1808/799/6616/8029/286/10791/116442/154/7436/1191/6622/2621/29967/8905/6855/51762/6861/112755/5295/57020/23396/51257/28526/6843/254263/28876/51761/84695/5724/57007
GO_CATION_TRANSPORT	GO_CATION_TRANSPORT	476	-0.341129	-1.50375	0.001	0.00181795	0.000707008	2448	tags=27%	list=18%	signal=23%	25769/7991/8973/1143/6560/26251/116443/6547/2207/7225/125336/6348/857/79689/6352/6948/10266/7222/56659/6345/113451/6556/5563/123041/388662/6329/32/815/63895/2701/5310/64072/57030/1230/81033/10203/3750/51063/84502/2702/3753/5026/5071/23258/3762/6262/10268/
GO_CELL_CELL_SIGNALING	GO_CELL_CELL_SIGNALING	409	-0.467115	-2.0487	0.001	0.00181795	0.000707008	3126	tags=49%	list=23%	signal=39%	6372/10461/2892/1489/53358/2028/56126/134/7474/26167/5228/126567/5413/5582/7071/9746/6616/6507/154/9495/8600/6529/6622/183/7791/6608/79971/6861/112755/23396/2916/1949/254263/29767/2625/2623/356/348/321/1145/1132/4856/2825/8973/1143/6560/2697/6376/6348/704
GO_CELL_PROLIFERATION	GO_CELL_PROLIFERATION	434	-0.354525	-1.55587	0.001	0.00181795	0.000707008	3065	tags=36%	list=23%	signal=29%	958/2028/7474/23228/27185/2242/1958/7071/6304/6494/639/8600/1435/1191/2621/183/3428/1012/10370/5727/7293/3988/51176/9253/972/2534/6867/4017/1132/4856/8740/60675/81610/5008/4323/11040/6660/90226/6781/10673/3486/7042/6095/130497/921/7040/4628/4035/6556/970/
GO_CELLULAR_HOMEOSTASIS	GO_CELLULAR_HOMEOSTASIS	415	-0.394274	-1.73166	0.001	0.00181795	0.000707008	2440	tags=33%	list=18%	signal=27%	25769/6560/2697/623/3101/7052/4688/6547/114897/7225/1910/6781/6348/366/857/6352/85358/2833/7040/1235/4689/6357/6556/123041/54734/5310/6915/64072/57030/3956/1230/147/3718/1742/84502/57817/2898/6347/5071/5156/6262/654/7852/8698/284612/3357/3569/1902/2149/14
GO_CELLULAR_RESPONSE_TO_OXYGEN_CONTAINING_COMPOUND	GO_CELLULAR_RESPONSE_TO_OXYGEN_CONTAINING_COMPOUND	514	-0.421216	-1.86019	0.001	0.00181795	0.000707008	2992	tags=38%	list=22%	signal=31%	1958/358/7071/6494/94241/5734/2770/2852/107/6776/7436/8324/6622/2621/231/183/6608/51314/6196/5295/8807/5727/7128/54328/3709/7097/140710/6777/5144/3383/115/26191/5724/2534/229/23433/1132/5567/2672/8854/6547/4314/7225/10417/1910/6781/6348/366/3458/857/6095/
GO_CENTRAL_NERVOUS_SYSTEM_DEVELOPMENT	GO_CENTRAL_NERVOUS_SYSTEM_DEVELOPMENT	495	-0.362718	-1.60001	0.001	0.00181795	0.000707008	3292	tags=40%	list=25%	signal=31%	5915/3688/6092/84376/7881/3362/8925/3399/4133/659/3340/79864/6497/3912/176/25/51286/53358/7474/27185/7048/358/3208/5021/1808/23543/51440/8382/554/9495/7436/8613/145864/1191/3746/6608/79971/57045/5066/8646/5727/3913/64843/1959/51176/9253/79659/7026/2534/68
GO_CHEMICAL_HOMEOSTASIS	GO_CHEMICAL_HOMEOSTASIS	516	-0.35577	-1.57167	0.001	0.00181795	0.000707008	2448	tags=30%	list=18%	signal=25%	60675/25769/2697/623/3101/5567/7052/6547/114897/7225/1910/6781/6348/366/857/79689/6095/6352/221395/196883/19/2833/7040/1235/9365/6357/6556/5563/4023/147138/123041/3037/54757/54734/5310/6915/64072/57030/3956/1230/147/3718/1742/84502/57817/2898/6347/5071/51
GO_CIRCULATORY_SYSTEM_DEVELOPMENT	GO_CIRCULATORY_SYSTEM_DEVELOPMENT	531	-0.489214	-2.16266	0.001	0.00181795	0.000707008	2993	tags=47%	list=22%	signal=38%	1958/7048/3685/5021/23493/639/5734/6443/2828/7436/8613/4205/4853/2321/183/7046/6608/1012/165904/10370/6196/64344/5066/5727/23129/2004/83854/51176/2625/2623/57007/54345/79659/348/7026/9645/4017/10439/4856/60675/84525/79625/90/54538/4323/2697/4854/8854/1407
GO_ION_TRANSMEMBRANE_TRANSPORT	GO_ION_TRANSMEMBRANE_TRANSPORT	473	-0.339352	-1.49534	0.001	0.00181795	0.000707008	2448	tags=27%	list=18%	signal=23%	25769/8973/1143/6560/2697/26251/116443/6547/53822/7225/125336/6348/366/387700/19/94015/7222/84230/56659/6556/5563/123041/388662/6329/32/63895/2894/5310/57030/2568/83988/57194/81033/9194/1742/3750/51063/3753/2898/5026/23258/3762/6262/254228/3357/55799/2149
GO_NEGATIVE_REGULATION_OF_DEVELOPMENTAL_PROCESS	GO_NEGATIVE_REGULATION_OF_DEVELOPMENTAL_PROCESS	507	-0.412217	-1.81985	0.001	0.00181795	0.000707008	3117	tags=42%	list=23%	signal=34%	6497/10272/25/3635/604/51286/23432/7474/8993/117854/7048/3685/9706/23493/1540/5734/2852/2828/154/8324/2621/183/7046/6608/114990/57045/5295/8646/5727/54328/64843/90627/6696/6777/54437/51176/2625/972/2623/356/1400/348/10683/23240/4856/84525/11173/50943/2697
GO_NEUROLOGICAL_SYSTEM_PROCESS	GO_NEUROLOGICAL_SYSTEM_PROCESS	415	-0.413087	-1.81428	0.001	0.00181795	0.000707008	3093	tags=43%	list=23%	signal=34%	25/53358/7439/134/24/2760/2034/5582/152137/5021/4649/6939/6616/51393/6507/23543/9132/2852/8989/6004/107/154/7436/6529/183/27092/6196/3913/5621/2916/9867/50944/26018/54437/1959/51761/3383/10893/29767/51176/151556/2534/56925/5330/60675/3122/25769/7991/10319
GO_NEURON_DIFFERENTIATION	GO_NEURON_DIFFERENTIATION	512	-0.431953	-1.90719	0.001	0.00181795	0.000707008	3292	tags=44%	list=25%	signal=34%	3688/1954/4134/6092/1613/8925/5523/3399/4133/55740/4978/10500/3912/25/57463/51286/1489/7474/27185/864/6710/9706/1808/6507/23543/639/1608/342035/107/7436/50804/4205/1191/8324/7046/6608/51062/5727/3913/23129/64843/1949/50944/54437/1959/51761/51176/2625/8030
GO_ORGAN_MORPHOGENESIS	GO_ORGAN_MORPHOGENESIS	504	-0.376744	-1.66286	0.001	0.00181795	0.000707008	2974	tags=39%	list=22%	signal=31%	7048/358/6939/249/54/23493/639/2245/9132/4782/8600/1435/4853/7046/162466/6608/57045/10370/84465/5066/221935/5727/23129/26018/51761/4237/51176/2625/2623/356/54345/7059/1311/9645/10439/90/4323/2697/658/7052/8854/140706/359845/6781/4062/80781/857/5087/1441/7
GO_POSITIVE_REGULATION_OF_CELL_DIFFERENTIATION	GO_POSITIVE_REGULATION_OF_CELL_DIFFERENTIATION	518	-0.44884	-1.98376	0.001	0.00181795	0.000707008	3092	tags=45%	list=23%	signal=36%	3635/604/57463/56999/9021/7474/27185/2242/7048/7071/51393/639/5734/2852/9398/9495/8600/7436/146206/4205/1435/1191/2621/183/6608/9308/2323/5727/5583/6777/50944/51761/51176/2625/9253/972/2623/4054/348/2534/4017/57554/10439/8740/84525/79625/90/50943/4323/269
GO_POSITIVE_REGULATION_OF_CELL_PROLIFERATION	GO_POSITIVE_REGULATION_OF_CELL_PROLIFERATION	532	-0.406581	-1.79739	0.001	0.00181795	0.000707008	3099	tags=42%	list=23%	signal=34%	25/604/1489/958/3915/7474/27185/5228/1958/7048/358/3685/23493/5734/2852/554/154/6776/146206/1435/1191/8324/2621/231/2321/183/126259/7046/6608/1012/8646/2323/7128/7293/5583/6777/683/51176/972/2623/4054/5724/356/3977/51744/60675/50943/5008/3109/4854/3115/88
GO_REGULATION_OF_CELL_DEVELOPMENT	GO_REGULATION_OF_CELL_DEVELOPMENT	525	-0.428662	-1.89404	0.001	0.00181795	0.000707008	2992	tags=41%	list=22%	signal=33%	2242/7048/4659/9706/1808/23493/6616/51393/2852/9495/8600/7436/1435/7046/6608/114990/221935/54328/5583/23129/64843/6696/50944/54437/51761/51176/2625/9253/2331/1400/9315/348/10683/3792/2534/57554/10439/79625/4854/2672/8578/91663/359845/23499/7225/1910/6376/
GO_REGULATION_OF_CELLULAR_COMPONENT_BIOGENESIS	GO_REGULATION_OF_CELLULAR_COMPONENT_BIOGENESIS	513	-0.352663	-1.55731	0.001	0.00181795	0.000707008	2992	tags=31%	list=22%	signal=25%	2242/6710/55296/5021/9746/23075/23493/1540/9647/5734/23102/26278/146206/64084/1191/6622/183/7046/23216/4312/112755/5295/395/5583/5305/50944/3383/29767/348/23433/4323/2697/4286/91663/4314/23499/5880/3791/857/2670/85358/575/56203/7040/8292/9535/3512/27253/1
GO_REGULATION_OF_CELLULAR_COMPONENT_MOVEMENT	GO_REGULATION_OF_CELLULAR_COMPONENT_MOVEMENT	526	-0.471822	-2.08454	0.001	0.00181795	0.000707008	3132	tags=50%	list=23%	signal=40%	6372/10500/3912/25/604/147372/1588/134/7474/6237/2242/7048/3685/54/23075/94241/9647/5734/2852/6776/257144/8613/146206/1435/2621/2321/183/7046/1012/10370/5295/8646/54328/23129/90627/6777/254263/5144/54437/3383/83483/51176/2625/972/5724/4354/348/83706/7026/
GO_REGULATION_OF_DEFENSE_RESPONSE	GO_REGULATION_OF_DEFENSE_RESPONSE	492	-0.394244	-1.73863	0.001	0.00181795	0.000707008	2907	tags=38%	list=22%	signal=31%	1540/5734/2852/340061/6349/154/8600/183/7791/8905/1514/3428/9437/25939/7128/7097/6846/6777/7294/2625/26191/10666/57007/51306/348/2534/4856/50943/5008/2697/54210/5567/2672/58484/5320/60489/2207/5648/1910/6376/6348/10125/3458/3594/857/283316/6095/6352/22861
GO_REGULATION_OF_INTRACELLULAR_TRANSPORT	GO_REGULATION_OF_INTRACELLULAR_TRANSPORT	403	-0.40049	-1.75821	0.001	0.00181795	0.000707008	2984	tags=33%	list=22%	signal=27%	5413/3208/4659/1540/126306/153222/2852/340061/2946/9495/8324/6622/2621/7046/6608/123264/3002/112755/5295/7097/6036/254263/5144/4856/8740/9783/623/2207/5880/857/2833/8321/7222/8536/7040/7535/11314/4644/2040/1601/91319/2268/5310/5569/6373/3581/25937/7099/11
GO_REGULATION_OF_KINASE_ACTIVITY	GO_REGULATION_OF_KINASE_ACTIVITY	499	-0.353052	-1.55846	0.001	0.00181795	0.000707008	3289	tags=35%	list=25%	signal=27%	23328/51191/65018/8850/2549/55704/2889/2771/10392/975/25/26524/9021/958/6609/134/7474/56911/7048/8682/9647/1845/107/154/8600/7436/1435/64101/1191/6622/2621/2321/183/7046/5295/7128/115/972/26191/348/7026/4616/60675/64061/5567/9077/5880/113791/8941/10125/85
GO_REGULATION_OF_MAPK_CASCADE	GO_REGULATION_OF_MAPK_CASCADE	403	-0.435543	-1.9121	0.001	0.00181795	0.000707008	3528	tags=49%	list=26%	signal=37%	10114/2633/2308/5155/7133/54910/5148/5600/11221/25759/1906/238/7423/8831/6764/9020/6355/355/10252/3688/23328/65018/2549/2889/2771/10392/975/25/958/6609/134/7474/6237/56911/8682/1845/2852/6349/154/8600/8324/2621/2321/7046/112464/22881/7293/6846/3383/972/26
GO_REGULATION_OF_NERVOUS_SYSTEM_DEVELOPMENT	GO_REGULATION_OF_NERVOUS_SYSTEM_DEVELOPMENT	468	-0.439369	-1.93526	0.001	0.00181795	0.000707008	3117	tags=44%	list=23%	signal=35%	6497/25/604/57463/51286/23432/7474/27185/54434/2242/5021/9706/9746/1808/23493/6616/51393/2852/9495/7436/64084/1435/6608/8646/221935/54328/5583/23129/64843/6696/50944/54437/51761/2625/9253/2331/1400/9315/348/10683/3792/2534/57554/10439/79625/5567/4854/2672
GO_RESPONSE_TO_BIOTIC_STIMULUS	GO_RESPONSE_TO_BIOTIC_STIMULUS	518	-0.413067	-1.82565	0.001	0.00181795	0.000707008	3306	tags=43%	list=25%	signal=34%	6355/355/9715/51191/8110/2215/2241/140564/3497/3434/10392/91543/91607/6372/25/3140/9021/958/7474/8993/10578/117854/249/54/3123/6507/5734/340061/7436/1191/6622/387890/3428/6608/3433/25939/7128/7293/28526/7097/6777/5144/3383/2625/943/7056/26191/5724/80863/3
GO_RESPONSE_TO_NITROGEN_COMPOUND	GO_RESPONSE_TO_NITROGEN_COMPOUND	516	-0.411318	-1.81706	0.001	0.00181795	0.000707008	3243	tags=39%	list=24%	signal=31%	8850/2241/2549/2822/2889/10537/3434/2771/10392/25/2784/9021/6609/54434/1958/5582/358/3208/5021/7071/1808/2550/8682/5734/2770/2852/340061/107/2946/554/154/6776/9495/7436/6529/3746/6622/231/183/5295/221935/7128/54328/3709/140710/6777/5144/1959/3383/115/7056
GO_CELL_ACTIVATION	GO_CELL_ACTIVATION	381	-0.543172	-2.38107	0.001001	0.00181795	0.000707008	2980	tags=53%	list=22%	signal=42%	5582/7048/6304/23075/1608/5734/64784/1435/1191/4853/8324/6622/2621/7046/6608/9437/5295/2323/7293/5583/3709/6777/3383/51176/2625/972/26191/2623/83706/4242/51744/2534/8740/50943/5551/7414/2207/222487/5880/7225/6376/6348/10125/3458/3043/6095/6352/2529/7076/7
GO_CELL_CELL_ADHESION	GO_CELL_CELL_ADHESION	398	-0.498599	-2.18768	0.001001	0.00181795	0.000707008	3099	tags=57%	list=23%	signal=45%	1305/25/8641/57463/56126/26167/1958/3685/56105/6304/9746/1004/90952/56101/342035/5734/56121/8613/64084/56109/8324/2621/1012/23562/84465/221935/23396/7293/6777/56124/3383/10893/51176/2625/972/56145/26191/2623/10666/83706/6793/2534/4856/8740/50943/57526/741
GO_CELLULAR_RESPONSE_TO_CYTOKINE_STIMULUS	GO_CELLULAR_RESPONSE_TO_CYTOKINE_STIMULUS	385	-0.444572	-1.94999	0.001001	0.00181795	0.000707008	3387	tags=49%	list=25%	signal=37%	9759/9020/10365/2826/6355/355/1613/9180/3561/2241/2549/3434/91543/116379/6372/2634/9021/958/7474/1958/117854/3123/5734/2852/340061/3590/6349/6776/8600/7436/10803/1435/64101/2621/3433/25939/8807/7293/6846/6777/3383/83483/51176/2625/943/9253/972/5724/57007/
GO_ENZYME_LINKED_RECEPTOR_PROTEIN_SIGNALING_PATHWAY	GO_ENZYME_LINKED_RECEPTOR_PROTEIN_SIGNALING_PATHWAY	444	-0.403678	-1.77193	0.001001	0.00181795	0.000707008	2993	tags=37%	list=22%	signal=30%	2242/1958/84159/7048/3685/7071/23543/154/6776/1435/4919/2621/2321/7791/5327/7046/57045/10370/5295/8646/140710/1949/6777/7294/51176/51232/2331/3977/2534/23433/4318/90/658/4688/3791/170261/11122/7042/56034/116449/9542/8829/7040/7535/4882/9241/80310/4689/936
GO_G_PROTEIN_COUPLED_RECEPTOR_SIGNALING_PATHWAY	GO_G_PROTEIN_COUPLED_RECEPTOR_SIGNALING_PATHWAY	420	-0.542965	-2.38288	0.001001	0.00181795	0.000707008	2927	tags=55%	list=22%	signal=45%	799/1608/5734/2770/2852/6004/107/2828/554/6349/154/10803/8324/183/6608/2015/2916/54328/6846/5144/115/5724/57007/348/53831/1132/10663/60675/2825/623/5567/2781/7052/23266/115330/3577/222487/5880/90226/1910/6376/6348/27197/857/6352/221395/575/196883/2848/19/
GO_HEAD_DEVELOPMENT	GO_HEAD_DEVELOPMENT	401	-0.385386	-1.69122	0.001001	0.00181795	0.000707008	3292	tags=40%	list=25%	signal=31%	5915/3688/6092/84376/7881/3362/8925/659/3340/79864/6497/3912/25/51286/7474/6237/27185/84159/7048/358/3208/5021/1808/23543/3590/8382/554/9495/7436/3746/6608/79971/57045/8646/5727/1959/51176/9253/79659/7026/2534/6867/57526/4854/7832/8854/6547/57477/8941/704
GO_IMMUNE_SYSTEM_DEVELOPMENT	GO_IMMUNE_SYSTEM_DEVELOPMENT	392	-0.473734	-2.07807	0.001001	0.00181795	0.000707008	3106	tags=45%	list=23%	signal=36%	10461/135228/25/604/54861/7474/23228/6237/2034/864/1958/7048/6304/54/23075/5734/8600/146206/9644/1435/4853/8324/28962/2621/7046/3428/57045/10370/5295/2323/7128/5305/6777/51176/2625/972/26191/2623/10019/4242/4318/50943/2672/6547/2207/222487/3791/3458/5087/
GO_INNATE_IMMUNE_RESPONSE	GO_INNATE_IMMUNE_RESPONSE	368	-0.443674	-1.94287	0.001001	0.00181795	0.000707008	3252	tags=51%	list=24%	signal=40%	51191/1613/81030/2241/140564/3497/10537/3434/10392/91543/2634/25/3140/51279/7474/8993/2242/1958/3123/2852/340061/6349/1435/1191/6622/3428/3433/3002/25939/28526/7097/6846/3383/2625/5724/51744/2534/3122/54210/3119/4261/58484/3115/4688/60489/2207/10417/5648/
GO_NEGATIVE_REGULATION_OF_CELL_DIFFERENTIATION	GO_NEGATIVE_REGULATION_OF_CELL_DIFFERENTIATION	383	-0.401158	-1.75922	0.001001	0.00181795	0.000707008	2769	tags=37%	list=21%	signal=30%	6608/114990/57045/5295/8646/5727/54328/64843/6696/6777/54437/2625/972/1400/348/10683/23240/4856/84525/11173/50943/4854/2672/359845/7225/1910/6348/3458/857/5087/7042/6095/2670/130497/4855/19/8829/7040/11025/4882/9241/3142/4035/4320/6361/23111/6285/94/7143/
GO_NEGATIVE_REGULATION_OF_CELL_PROLIFERATION	GO_NEGATIVE_REGULATION_OF_CELL_PROLIFERATION	421	-0.420303	-1.84435	0.001001	0.00181795	0.000707008	3385	tags=44%	list=25%	signal=34%	9759/6595/472/3162/4846/6355/5915/10252/3688/8850/2822/659/2889/64175/26471/6497/8462/135228/3635/604/51286/134/7474/864/83593/7048/7071/3123/2550/51393/94241/55214/639/2852/6349/4853/7046/1012/6196/5727/5621/7128/51761/2625/943/2623/348/7026/23240/4856/5
GO_NEURON_DEVELOPMENT	GO_NEURON_DEVELOPMENT	411	-0.455885	-2.00032	0.001001	0.00181795	0.000707008	3308	tags=45%	list=25%	signal=35%	355/3688/1954/4134/6092/8925/4133/55740/4978/10500/3912/25/57463/1489/7474/27185/864/6710/9706/1808/6507/23543/639/1608/342035/107/7436/4205/1191/51062/3913/23129/64843/1949/50944/54437/1959/51761/2625/80303/9253/2331/3977/1400/9315/348/2534/8609/2697/658
GO_POSITIVE_REGULATION_OF_IMMUNE_RESPONSE	GO_POSITIVE_REGULATION_OF_IMMUNE_RESPONSE	385	-0.538296	-2.36108	0.001001	0.00181795	0.000707008	2659	tags=47%	list=20%	signal=39%	28526/7097/6777/7294/5144/28876/2625/972/5724/10666/2534/3122/50943/3109/5567/3119/58484/3115/2207/10417/5648/10125/3458/3594/7042/130132/6352/50856/3493/7462/7040/7535/3142/6556/3384/115362/22914/3572/3113/8685/3937/84174/23643/353376/3120/941/90865/3000
GO_REGULATION_OF_CELL_ADHESION	GO_REGULATION_OF_CELL_ADHESION	444	-0.4802	-2.10782	0.001001	0.00181795	0.000707008	3106	tags=51%	list=23%	signal=40%	59339/25/604/7474/27185/9265/2242/7048/3685/4659/6494/54/3123/23075/1540/9647/5734/1845/133584/154/8600/8613/146206/1435/8324/126259/9806/1012/10370/5295/9308/395/8646/5621/1949/6777/3383/51176/2625/972/26191/5724/83706/51744/2534/23240/8740/3122/79625/50
GO_REGULATION_OF_SECRETION	GO_REGULATION_OF_SECRETION	419	-0.412155	-1.80847	0.001001	0.00181795	0.000707008	3056	tags=41%	list=23%	signal=33%	22900/134/7474/115827/126567/2242/5413/117854/358/5021/1808/3123/2550/6616/3790/5734/2852/554/8600/6529/146206/6622/8529/2621/183/79971/51762/6861/112755/5066/7293/3709/7097/2625/972/26191/5724/51744/4856/9783/50943/5008/8973/1143/65267/2697/26251/2207/58
GO_RESPONSE_TO_CYTOKINE	GO_RESPONSE_TO_CYTOKINE	457	-0.434242	-1.90802	0.001001	0.00181795	0.000707008	3252	tags=45%	list=24%	signal=35%	9180/3561/2241/2549/10537/3434/91543/116379/6372/2634/9021/958/7474/1958/117854/5021/54/3123/5734/2852/340061/3590/554/6349/6776/8600/7436/10803/1435/64101/6622/2621/3433/27074/25939/8807/7293/6846/6777/3383/83483/51176/2625/943/9253/972/5724/57007/3977/2
GO_RESPONSE_TO_WOUNDING	GO_RESPONSE_TO_WOUNDING	368	-0.432929	-1.89582	0.001001	0.00181795	0.000707008	2851	tags=44%	list=21%	signal=36%	154/146206/1191/4853/8324/8529/2621/5327/7046/5295/3913/5583/3709/2004/7294/2625/7056/2623/30845/9315/83706/10019/10404/2534/4856/79625/2697/5567/7414/140706/2207/23499/5880/7225/6376/857/3043/7042/2670/56034/7076/8829/7222/4147/7040/5270/9241/4628/80310/
GO_CELL_PART_MORPHOGENESIS	GO_CELL_PART_MORPHOGENESIS	364	-0.427254	-1.86898	0.001002	0.00181795	0.000707008	2942	tags=38%	list=22%	signal=30%	1808/23543/107/8382/7436/4205/1191/51762/51314/144535/51062/3913/146057/23129/64843/1949/50944/54437/1959/51761/2625/9253/2331/3977/30845/1400/79659/2534/8609/2697/658/7414/10417/57545/100507050/7042/85358/575/8829/4147/55022/9241/4628/8633/2934/10752/112
GO_REGULATION_OF_CELL_PROJECTION_ORGANIZATION	GO_REGULATION_OF_CELL_PROJECTION_ORGANIZATION	375	-0.416215	-1.82283	0.001002	0.00181795	0.000707008	3264	tags=41%	list=24%	signal=32%	4134/6092/8850/2241/55704/659/2889/10500/25/57463/7474/27185/54434/2242/55296/9706/1808/6616/51393/1540/9495/23102/7436/146206/7046/51762/23216/221935/23129/6696/50944/54437/51761/3383/2625/9253/2331/1400/348/3792/2534/23433/57554/10439/79625/2672/8578/23
GO_REGULATION_OF_CYTOKINE_PRODUCTION	GO_REGULATION_OF_CYTOKINE_PRODUCTION	367	-0.44453	-1.94514	0.001002	0.00181795	0.000707008	3092	tags=44%	list=23%	signal=35%	3635/604/147372/958/22900/7474/8993/117854/54/3123/1540/5734/340061/146206/1191/2621/183/126259/3428/5295/9308/5621/7128/7097/6777/7294/5144/51176/2625/943/972/26191/5724/51744/50943/3115/140706/2207/10417/6376/6348/10125/3458/3594/7042/6095/22861/27202/7
GO_REGULATION_OF_GTPASE_ACTIVITY	GO_REGULATION_OF_GTPASE_ACTIVITY	426	-0.403458	-1.7692	0.001002	0.00181795	0.000707008	3423	tags=43%	list=26%	signal=33%	9639/3667/25759/9411/8831/6764/5962/266747/57589/22821/79822/255426/6355/10252/3688/3633/3561/8925/2889/10156/55616/604/53358/958/116986/7474/112574/9265/57480/100271715/6710/55296/64857/4649/6494/2245/6004/9815/6349/23102/4650/84144/23216/25780/395/90627
GO_ION_HOMEOSTASIS	GO_ION_HOMEOSTASIS	354	-0.404013	-1.76515	0.00100301	0.00181795	0.000707008	2538	tags=36%	list=19%	signal=30%	348/3792/3757/60675/25769/2697/623/7052/6547/114897/7225/1910/6781/6348/857/79689/6352/19/2833/7040/1235/9365/6357/6556/5563/147138/123041/54757/54734/5310/6915/64072/57030/1230/147/3718/1742/84502/57817/2898/6347/5071/5156/6262/654/7852/8698/284612/3357/
GO_REGULATION_OF_CELL_ACTIVATION	GO_REGULATION_OF_CELL_ACTIVATION	354	-0.545638	-2.38391	0.00100301	0.00181795	0.000707008	3104	tags=57%	list=23%	signal=45%	3635/604/958/7474/8993/2242/7048/3123/1540/639/1845/2852/154/8600/146206/6622/2621/126259/5295/9308/2323/5621/7128/7293/28526/1949/6777/683/7294/2625/972/7056/26191/5724/10666/348/51744/2534/23240/8740/3122/50943/4323/3109/3119/3115/2207/5880/114897/10125
GO_REGULATION_OF_ION_TRANSPORT	GO_REGULATION_OF_ION_TRANSPORT	354	-0.49712	-2.17193	0.00100301	0.00181795	0.000707008	2933	tags=47%	list=22%	signal=38%	2550/51393/3790/3781/9132/126306/2852/2946/154/9495/8600/6529/3746/6622/8529/183/3755/27092/3752/5621/2916/50944/254263/5144/51761/3383/5724/348/3792/3757/4318/8973/65267/2697/623/26251/53822/7225/6781/6348/857/6352/85358/2833/7222/7040/84230/56659/5270/7
GO_REGULATION_OF_NEURON_DIFFERENTIATION	GO_REGULATION_OF_NEURON_DIFFERENTIATION	356	-0.448621	-1.96065	0.00100301	0.00181795	0.000707008	2676	tags=39%	list=20%	signal=32%	23129/64843/6696/50944/54437/51761/2625/9253/2331/1400/9315/348/3792/2534/57554/10439/79625/4854/2672/8578/23499/7225/1910/100507050/3458/857/5087/2670/6352/85358/8829/27063/8536/5270/9241/4035/55714/7732/1123/23111/5789/6383/7143/151449/3400/80031/3956/4
GO_SECRETION	GO_SECRETION	360	-0.411839	-1.79926	0.00100301	0.00181795	0.000707008	2988	tags=38%	list=22%	signal=31%	5413/358/5021/6616/6507/286/10791/6776/9495/1191/2621/183/79971/51762/6861/112755/5066/23396/7097/6843/6777/2625/780776/9783/54210/58484/7414/2207/6348/10125/366/857/7042/6352/19/7076/1521/7462/7040/1116/5270/4628/115362/29106/4644/8425/3937/5099/7094/87/
GO_REGULATION_OF_GROWTH	GO_REGULATION_OF_GROWTH	410	-0.335041	-1.47027	0.002	0.00359292	0.0013973	3132	tags=34%	list=23%	signal=27%	10500/25/26524/604/9021/7474/27185/7048/9706/6494/9746/1808/23493/51393/9647/5734/154/6776/1435/6236/2621/183/29967/7046/6608/340152/5727/23129/6696/6777/54437/51761/51176/51232/348/10439/4856/64061/84525/5008/4323/2697/623/203100/55841/23499/3458/3486/70
GO_POSITIVE_REGULATION_OF_CELL_DEATH	GO_POSITIVE_REGULATION_OF_CELL_DEATH	414	-0.324662	-1.42586	0.003003	0.00534745	0.00207964	3396	tags=36%	list=25%	signal=28%	9759/10962/472/64393/133746/355/5915/3688/1613/65018/3399/2822/10537/10392/150094/9240/26471/8462/25/26524/3635/604/958/22900/6609/7474/64857/8682/9262/1540/94241/9647/2245/2852/154/80034/1191/6622/183/7046/27141/3433/3002/6196/943/356/54507/348/4616/4318
GO_NEGATIVE_REGULATION_OF_MOLECULAR_FUNCTION	GO_NEGATIVE_REGULATION_OF_MOLECULAR_FUNCTION	678	-0.292364	-1.29756	0.00499501	0.00874126	0.0033995	2985	tags=27%	list=22%	signal=22%	358/3208/4659/2550/23493/8530/1540/9647/392617/1845/2946/154/9495/80034/64101/6622/2621/183/3428/6608/3433/27074/25816/5727/5621/7128/7293/1266/51176/51232/26191/2623/1400/348/7026/56925/4616/8740/4318/50943/2672/58484/140706/10129/222487/113791/1910/8398
GO_TRANSMEMBRANE_TRANSPORT	GO_TRANSMEMBRANE_TRANSPORT	649	-0.29424	-1.30414	0.00499501	0.00874126	0.0033995	2449	tags=23%	list=18%	signal=20%	3757/597/25769/7991/8973/6563/5551/1143/6560/2697/6567/26251/116443/6547/53822/7225/1910/125336/6348/366/387700/19/94015/6518/7222/84230/56659/6556/5563/123041/388662/6329/32/5243/63895/2894/5310/57030/2568/83988/57194/81033/9194/1742/3750/51063/2702/3753
